# Supplementary material for: Itraconazole resistance in Madurella fahalii linked to a distinct homolog of the gene encoding cytochrome P450 14-α sterol demethylase (CYP51)
Source: PLoS Negl Trop Dis. 2025 Mar 27;19(3):e0012623. doi: 10.1371/journal.pntd.0012623 (PMC11964275; doi:10.1371/journal.pntd.0012623)
Supplement: S1 Table — (XLSX) [file pntd.0012623.s001.xlsx]

## Sheet: Sheet1
Table S1 Primers used in this study
Primer	Sequence (5′ to 3′)	Description
Pr1	ATGGTCAAACTCATAGAACTACTACAGC	ORF (CDS) of Mfcyp51A2
Pr2	TCAGCTGCCCTCCCGTCGGGTC	ORF (CDS) of Mfcyp51A2
Pr3	CACGCTTCTTCAAGGAGAACAG	qPCR for Mfcyp51A1
Pr4	TACACGGTCGTCTTCTTGCC	qPCR for Mfcyp51A1
Pr5	TATATCGGGAATGCCGTCTC	qPCR for Mfcyp51A2
Pr6	TCGTTACCTTCAATGCCCAG	qPCR for Mfcyp51A2
Pr7	TCGTTATCGACAATGGCTCC	qPCR for actin gene
Pr8	CTTCTGCCCCATACCAATCA	qPCR for actin gene
Pr9	TCACTACCCTCTGATCAGCTATGC	qPCR for tublin gene
Pr10	CCATTTGGTTGTTTGGCTCG	qPCR for tublin gene
Pr11	TACCGAGCTCGAATTAAACGAAACGAAACT	ERG11 left fragment to construct tet-ERG11 cassette
Pr12	AGTCGACCTTGTATTACTCGTTTGTTCTG	ERG11 left fragment to construct tet-ERG11 cassette
Pr13	GATCCATGTCTGCTACCAAGTCAATCGTTG	ERG11 right fragment to construct tet-ERG11 cassette
Pr14	GACGGCCAGTGAATTACGTAGCTCTTGAAG	ERG11 right fragment to construct tet-ERG11 casette
Pr15	ATCGTAATAAGAATTTCGACCCTCGAGGAG	LEU2 fragment to construct tet-ERG11 cassette
Pr16	CGAGTAATACAAGGTCGACTACGTCGTAAG	LEU2 fragment to construct tet-ERG11 cassette
Pr17	GTCGAAATTCTTATTACGATCCTCGCGCCC	Doxycycline-regulatable elements to construct tet-ERG11 cassette
Pr18	CTTGGTAGCAGACATGGATCCCCCGAATTG	Doxycycline-regulatable elements to construct tet-ERG11 cassette
Pr19	CAGTGTGCTGGAATTATGGGTCTCGTTCAA	Mmcyp51A fragment cloned into pYES2
Pr20	CAGTGTGCTGGAATTATGGGTCTCGTCCAG	Mfcyp51A1 fragment cloned into pYES2
Pr21	GATATCTGCAGAATTTTACTCCTTATCCCT	Mmcyp51A and Mfcyp51A1 fragments cloned into pYES2
Pr22	CAGTGTGCTGGAATTATGGTCAAACTCATA	Mfcyp51A2 fragment cloned into pYES2
Pr23	GATATCTGCAGAATTTCAGCTGCCCTCCCG	Mfcyp51A2 fragment cloned into pYES2
Pr24	CAGTGTGCTGGAATTATGTCTGCTACCAAG	ERG11 fragment cloned into pYES2
Pr25	GATATCTGCAGAATTTTAGATCTTTTGTTC	ERG11 fragment cloned into pYES2
