# Supplementary material for: Itraconazole resistance in Madurella fahalii linked to a distinct homolog of the gene encoding cytochrome P450 14-α sterol demethylase (CYP51)
Source: PLoS Negl Trop Dis. 2025 Mar 27;19(3):e0012623. doi: 10.1371/journal.pntd.0012623 (PMC11964275; doi:10.1371/journal.pntd.0012623)
Supplement: S2 Table — (XLSX) [file pntd.0012623.s002.xlsx]

## Sheet: Sheet1
Table S2 The properties of standard curves of qPCR primers
Target gene	Locus tag	Slope 1)	R2 value	Primer efficiency 2)
actin	MFIFM68171_05229	-3.139	0.999	2.04
tubulin	MFIFM68171_00370	-3.268	1	2.02
Mfcyp51A1	MFIFM68171_00517	-3.233	0.999	2.04
Mfcyp51A2	MFIFM68171_05904	-3.128	0.999	2.09
1) For details of standard curves, see Fig. S4.
2) The primer efficiency was calculated by raising 10 to the power of the negative reciprocal of the slope of the standard curve (= 10(-1/slope)).
